# Supplementary material for: Investigation of Virulence-Related Markers in Atypical Strains of Toxoplasma gondii from Brazil
Source: Microorganisms. 2025 Jan 29;13(2):301. doi: 10.3390/microorganisms13020301 (PMC11857696; doi:10.3390/microorganisms13020301)
Supplement: Supplementary file 1 [file microorganisms-13-00301-s001.zip]

Archive with 2 entries (2 files):
- Supplementary table S1 -18-12-24.xlsx
- Suplemmentary Figure S1 - 18-12-24.pdf
