# Supplementary material for: Investigation of Virulence-Related Markers in Atypical Strains of Toxoplasma gondii from Brazil
Source: Microorganisms. 2025 Jan 29;13(2):301. doi: 10.3390/microorganisms13020301 (PMC11857696; doi:10.3390/microorganisms13020301)
Supplement: Supplementary file 1 [file microorganisms-13-00301-s001.zip › Supplementary table S1 -18-12-24.xlsx]

## Sheet: Geral
Table S1: GRA15, ROP18, ROP16, ROP5 and ROP17 genotypes of Toxoplasma gondii strains, according to lethality and cumulative mortality for mice.
Strain ID	ToxoDB Genotype#	Genotype Referece	Host	GRA15	ROP18	ROP16	ROP5	ROP17	Lethality	Cuulative mortality (%)	Virulence reference
TgCTBr1	206	Carneiro et al., 2013	Human	1 or 3	4	1	3	4	Lethal	100	Carneiro et al., 2013
TgCTBr2	11 (BrII)	Carneiro et al., 2013	Human	1 or 3	4	2	3	4	Lethal	31	Carneiro et al., 2013
TgCTBr3	206	Carneiro et al., 2013	Human	1 or 3	4	1	3	4	Lethal	100	Carneiro et al., 2013
TgCTBr4	108	Carneiro et al., 2013	Human	1 or 3	4	2	3	4	Lethal	100	Carneiro et al., 2013
TgCTBr5	8 (BRIII)	Carneiro et al., 2013	Human	1 or 3	3	1	3	4	Non-lethal	0	Carneiro et al., 2013
TgCTBr7	67	Carneiro et al., 2013	Human	1 or 3	4	1	3	4	Lethal	93	Carneiro et al., 2013
TgCTBr8	11 (BrII)	Carneiro et al., 2013	Human	1 or 3	4	2	3	4	Lethal	100	Carneiro et al., 2013
TgCTBr9	11 (BrII)	Carneiro et al., 2013	Human	1 or 3	4	2	3	4	Lethal	100	Carneiro et al., 2013
TgCTBr10	207	Carneiro et al., 2013	Human	1 or 3	3	1	3	1	Non-lethal	0	Carneiro et al., 2013
TgCTBr11	11 (BrII)	Carneiro et al., 2013	Human	1 or 3	4	2	3	4	Lethal	100	Carneiro et al., 2013
TgCTBr12	162	Carneiro et al., 2013	Human	1 or 3	4	1	4	4	Lethal	69	Carneiro et al., 2013
TgCTBr13	208	Carneiro et al., 2013	Human	1 or 3	4	1	3	4	Lethal	100	Carneiro et al., 2013
TgCTBr14	11 (BrII)	Carneiro et al., 2013	Human	1 or 3	4	2	3	4	Lethal	53	Carneiro et al., 2013
TgCTBr15	41	Carneiro et al., 2013	Human	1 or 3	1	1	3	1	Lethal	87	Carneiro et al., 2013
TgCTBr16	8 (BRIII)	Pinheiro et al., 2015	Human	1 or 3	3	1	3	1	Lethal	64	Pinheiro et al., 2015
TgCTBr17	108	Carneiro et al., 2013	Human	1 or 3	4	2	3	4	Lethal	100	Carneiro et al., 2013
TgCTBr18	36	Carneiro et al., 2013	Human	1 or 3	4	2	3	4	Lethal	75	Carneiro et al., 2013
TgCTBr20	11 (BrII)	Carneiro et al., 2013	Human	1 or 3	4	2	3	4	Lethal	33	Carneiro et al., 2013
TgCTBr21	209	Carneiro et al., 2013	Human	2	4	2	4	4	Lethal	50	Carneiro et al., 2013
TgCTBr22	210	Carneiro et al., 2013	Human	1 or 3	4	1	3	4	Lethal	93	Carneiro et al., 2013
TgCTBr23	41	Carneiro et al., 2013	Human	1 or 3	1	1	3	1	Lethal	100	Carneiro et al., 2013
TgCTBr24	211	Carneiro et al., 2013	Human	1 or 3	4	1	3	4	Lethal	86	Carneiro et al., 2013
TgCTBr25	206	Carneiro et al., 2013	Human	1 or 3	4	1	3	4	Lethal	100	Carneiro et al., 2013
TgCTBr26	212	Carneiro et al., 2013	Human	1 or 3	4	2	3	4	Lethal	46	Carneiro et al., 2013
TgCTBr27	11 (BrII)	Carneiro et al., 2013	Human	1 or 3	4	2	3	4	Lethal	67	Carneiro et al., 2013
TgPgBrPI1*	163	Rêgo et al., 2017	Pig	1 or 3	3	1	3	4	Non-lethal	0	Rêgo et al., 2017
TgPgBrPI2*	8 (BRIII)	Rêgo et al., 2017	Pig	1 or 3	3	1	3	4	Non-lethal	0	Rêgo et al., 2017
TgPgBrPI3*	109	Rêgo et al., 2017	Pig	1 or 3	4	2	3	3	Lethal	83	Rêgo et al., 2017
TgPgBrPI4*	33	Rêgo et al., 2017	Pig	1 or 3	4	1	3	4	Lethal	100	Rêgo et al., 2017
TgPgBrPI5*	109	Rêgo et al., 2017	Pig	1 or 3	4	2	3	3	Lethal	86	Rêgo et al., 2017
TgPgBrPI6*	7	Rêgo et al., 2017	Pig	1 or 3	4	1	3	4	Lethal	100	Rêgo et al., 2017
TgPgBrPI7*	13	Rêgo et al., 2017	Pig	1 or 3	3	1	1	1	Non-lethal	0	Rêgo et al., 2017
TgPgBrPI8*	163	Rêgo et al., 2017	Pig	1 or 3	4	1	3	1	Lethal	100	Rêgo et al., 2017
TgPgBrPI9*	NEW	Rêgo et al., 2017	Pig	2	2	2	3	2	Non-lethal	0	Rêgo et al., 2017
TgPgBrPI10*	163	Rêgo et al., 2017	Pig	1 or 3	3	1	3	1	Non-lethal	0	Rêgo et al., 2017
TgPgBrPI11*	NEW	Rêgo et al., 2017	Pig	2	2	2	3	2	Non-lethal	0	Rêgo et al., 2017
TgPgBrPI12*	57	Rêgo et al., 2017	Pig	2	3	1	3	1	Non-lethal	0	Rêgo et al., 2017
TgPgBrPI13*	109	Rêgo et al., 2017	Pig	1 or 3	4	2	3	1	Lethal	62	Rêgo et al., 2017
TgPgBrPI14*	57	Rêgo et al., 2017	Pig	2	3	1	3	1	Non-lethal	0	Rêgo et al., 2017
TgPgBrPI15*	203	Rêgo et al., 2017	Pig	2	3	1	3	1	Non-lethal	0	Rêgo et al., 2017
TgPgBrPI16*	NEW	Rêgo et al., 2017	Pig	2	2	2	3	2	Non-lethal	0	Rêgo et al., 2017
TgGtBrPI1	109	Rêgo et al., 2017	Goat	1 or 3	4	2	3	3	Lethal	56	Rêgo et al., 2017
TgGtBrPI2	13	Rêgo et al., 2017	Goat	1 or 3	3	1	1	1	Non-lethal	0	Rêgo et al., 2017
TgGtBrPI3	146	Rêgo et al., 2017	Goat	2	3	1	3	1	Non-lethal	0	Rêgo et al., 2017
TgGtBrPI4	146	Rêgo et al., 2017	Goat	2	3	1	3	1	Non-lethal	0	Rêgo et al., 2017
TgGtBrPI5	146	Rêgo et al., 2017	Goat	2	3	1	3	1	Non-lethal	0	Rêgo et al., 2017
TgGtBrPI6	146	Rêgo et al., 2017	Goat	2	3	1	3	1	Non-lethal	0	Rêgo et al., 2017
TgGtBrPI7	146	Rêgo et al., 2017	Goat	2	3	1	3	1	Non-lethal	0	Rêgo et al., 2017
TgGtBrPI8	146	Rêgo et al., 2017	Goat	2	3	1	3	1	Non-lethal	0	Rêgo et al., 2017
TgGtBrPI9	57	Rêgo et al., 2017	Goat	2	3	1	3	1	Non-lethal	0	Rêgo et al., 2017
D1	226	Silva et al., 2014	Dog	1 or 3	3	1	3	4	Lethal	43	Brandão et al., 2006
D2	108	Silva et al., 2014	Dog	1 or 3	4	2	3	4	Lethal	92	Brandão et al., 2006
D3	11 (BrII)	Silva et al., 2014	Dog	1 or 3	4	2	3	4	Non-lethal	0	Brandão et al., 2006
D4	11 (BrII)	Silva et al., 2014	Dog	1 or 3	4	2	3	4	Lethal	93	Brandão et al., 2006
D5	108	Silva et al., 2014	Dog	1 or 3	4	2	3	4	Lethal	100	Brandão et al., 2006
D6	227	Silva et al., 2014	Dog	1 or 3	4	1	3	2	Lethal	100	Brandão et al., 2006
D7	228	Silva et al., 2014	Dog	1 or 3	3	2	3	4	Lethal	60	Brandão et al., 2006
D8	8 (BRIII)	Silva et al., 2014	Dog	1 or 3	3	1	3	1	Non-lethal	0	Brandão et al., 2006
CH1	163	Silva et al., 2014	Chicken	1 or 3	NR	1	3	4	Lethal	20	Brandão et al., 2006
CH2	19	Silva et al., 2014	Chicken	1 or 3	4	1	4	4	Lethal	33	Brandão et al., 2006
CH3	19	Silva et al., 2014	Chicken	1 or 3	4	1	4	4	Lethal	80	Brandão et al., 2006
CH4	6 (BrI)	Silva et al., 2014	Chicken	1 or 3	1	1	3	1	Lethal	100	Brandão et al., 2006
CH5	6 (BrI)	Silva et al., 2014	Chicken	1 or 3	1	1	3	1	Lethal	100	Brandão et al., 2006
CH6	2 (Tipo III)	Silva et al., 2014	Chicken	1 or 3	3	1	3	2	Lethal	23	Brandão et al., 2006
CH7	11 (BrII)	Silva et al., 2014	Chicken	1 or 3	4	2	3	4	Lethal	73	Brandão et al., 2006
CH8	206	Silva et al., 2014	Chicken	1 or 3	4	1	3	4	Lethal	77	Brandão et al., 2006
CH9	11 (BrII)	Silva et al., 2014	Chicken	1 or 3	4	2	3	4	Lethal	43	Brandão et al., 2006
CH10	11 (BrII)	Silva et al., 2014	Chicken	1 or 3	4	2	3	4	Lethal	100	Brandão et al., 2006
CH11	11 (BrII)	Silva et al., 2014	Chicken	1 or 3	4	2	3	4	Lethal	47	Brandão et al., 2006
EGS	229	Silva et al., 2014	Human	1 or 3	4	2	3	4	Lethal	100	Ferreira et al., 2006
EFP	206	Silva et al., 2014	Human	1 or 3	4	1	3	4	Lethal	82	Ferreira et al., 2006
SAF	108	Silva et al., 2014	Human	1 or 3	4	2	3	4	Lethal	100	Ferreira et al., 2006
RAR	108	Silva et al., 2014	Human	1 or 3	4	2	3	4	Lethal	100	Ferreira et al., 2006
TgCkBrRN1	163	Clementino Andrade et al., 2013	Chicken	1 or 3	3	1	3	NR	Lethal	100	Clementino Andrade et al., 2013
TgCkBrRN2	163	Clementino Andrade et al., 2013	Chicken	1 or 3	3	1	3	4	Lethal	100	Clementino Andrade et al., 2013
TgCkBrRN3	163	Clementino Andrade et al., 2013	Chicken	1 or 3	1	1	3	4	Lethal	100	Clementino Andrade et al., 2013
TgCkBrRN4	163	Clementino Andrade et al., 2013	Chicken	1 or 3	3	1	3	4	Lethal	100	Clementino Andrade et al., 2013
TgCkBrRN5	163	Clementino Andrade et al., 2013	Chicken	1 or 3	3	1	3	4	Lethal	100	Clementino Andrade et al., 2013
TgCkBrRN6	163	Clementino Andrade et al., 2013	Chicken	1 or 3	3	1	3	NR	Lethal	100	Clementino Andrade et al., 2013
TgCkBrRN7	163	Clementino Andrade et al., 2013	Chicken	1 or 3	3	1	3	4	Lethal	100	Clementino Andrade et al., 2013
TgCkBrRN8	163	Clementino Andrade et al., 2013	Chicken	1 or 3	3	NR	3	4	Lethal	100	Clementino Andrade et al., 2013
TgCkBrRN9	163	Clementino Andrade et al., 2013	Chicken	1 or 3	3	1	3	4	Lethal	100	Clementino Andrade et al., 2013
TgCkBrRN10	163	Clementino Andrade et al., 2013	Chicken	1 or 3	3	1	3	4	Lethal	100	Clementino Andrade et al., 2013
TgCkBrRN11	163	Clementino Andrade et al., 2013	Chicken	1 or 3	3	1	3	4	Lethal	100	Clementino Andrade et al., 2013
TgCkBrRN12	163	Clementino Andrade et al., 2013	Chicken	1 or 3	3	1	3	4	Lethal	100	Clementino Andrade et al., 2013
TgCkBrRN13	163	Clementino Andrade et al., 2013	Chicken	1 or 3	3	1	3	4	Non-lethal	0	Clementino Andrade et al., 2013
TgPgBrRN1	109	Clementino Andrade et al., 2013	Pig	1 or 3	4	2	3	3	Lethal	100	Clementino Andrade et al., 2013
TgPgBrRN2	116	Clementino Andrade et al., 2013	Pig	1 or 3	4	1	3	1	Lethal	100	Clementino Andrade et al., 2013
TgPgBrRN3	#1 new	Clementino Andrade et al., 2013	Pig	1 or 3	1	1	3	NR	Lethal	100	Clementino Andrade et al., 2013
TgPgBrRN4	13	Clementino Andrade et al., 2013	Pig	1 or 3	3	1	1	1	Lethal	100	Clementino Andrade et al., 2013
TgPgBrRN5	#2 new	Clementino Andrade et al., 2013	Pig	1 or 3	3	1	3	4	Non-lethal	0	Clementino Andrade et al., 2013
TgGtBrRN1	#1 new	Clementino Andrade et al., 2013	Goat	1 or 3	3	1	3	4	Lethal	100	Clementino Andrade et al., 2013
TgCKBES1	206	Ferreira et al., 2018	Chicken	1 or 3	4	1	3	4	Lethal	100	Ferreira et al., 2018
TgCKBES2	24	Ferreira et al., 2018	Chicken	1 or 3	1	1	3	4	Lethal	100	Ferreira et al., 2018
TgCKBES3	24	Ferreira et al., 2018	Chicken	1 or 3	1	1	3	4	Lethal	100	Ferreira et al., 2018
TgCKBES4	24	Ferreira et al., 2018	Chicken	1 or 3	1	1	3	1	Lethal	100	Ferreira et al., 2018
TgCKBES5	24	Ferreira et al., 2018	Chicken	1 or 3	1	1	3	1	Lethal	100	Ferreira et al., 2018
TgWildBrMG1**	108	Rêgo et al., 2018	Rupornis magnirostris	1 or 3	4	1	3	4	Non-lethal	0	Rêgo et al., 2018
TgWildBrMG2**	NEW	Rêgo et al., 2018	Ramphastos toco	1 or 3	4	1	3	4	Lethal	67	Rêgo et al., 2018
TgWildBrMG3**	11 (BrII)	Rêgo et al., 2018	Colaptes campestris	1 or 3	4	2	3	4	Lethal	55	Rêgo et al., 2018
TgWildBrMG4**	NEW	Rêgo et al., 2018	Carcara plancus	1 or 3	4	1	3	4	Lethal	93	Rêgo et al., 2018
TgWildBrMG5**	8 (BRIII)	Rêgo et al., 2018	Megascops choliba	1 or 3	3	1	3	1	Non-lethal	0	Rêgo et al., 2018
TgWildBrMG6**	13	Rêgo et al., 2018	Carcara plancus	1 or 3	3	1	1	1	Non-lethal	0	Rêgo et al., 2018
*previously published results (Rego et al., 2017)
**previously published results (Rego et al., 2018)
